# Supplementary material for: Genetics and epidemiology of mutational barcode-defined clonal hematopoiesis
Source: Nat Genet. 2023 Nov 6;55(12):2149–59. doi: 10.1038/s41588-023-01555-z (PMC10703693; doi:10.1038/s41588-023-01555-z)
Supplement: Supplementary file 3 — Supplementary Tables 1–22. [file 41588_2023_1555_MOESM3_ESM.xlsx]

## Sheet: Key
Table Number	Table Name	Description
S1	Smoking Multivariable	Multivariable Regression of Effect of Smoking on CH
S2	HR Mortality Hematological Disorder	Cox Proportional Hazards Analysis of Risks of All Cause Mortality and Hematological Disorders in ISL and UKB
S3	CH and Disease Associations CC ISL	Associations between Clonal Hematopoiesis and Disease in ISL
S4	Never Smokers	Associations between Clonal Hematopoiesis and Disease in all UKB Subjects and in Never Smokers
S5	CH and CVD, Inflammatory Associations CC UKB&ISL	Associations between Clonal Hematopoiesis and Cardiovascular Diseases and Key Inflammatory Diseases in UKB & ISL
S6	Cause of Death Analysis	Associations between CH and primary causes of death in UKB and ISL
S7	SKAT-O	Gene based burden test for association of somatic mutations with CH
S8	barcode-CH and CPLD-CH	Numbers of study subjects with barcode-CH and CPLD-CH in UKB and ISL
S9	CH GWAS Meta ISL UKB	GWAS results for barcode CH meta analysis ISL & UKB
S10	Published Hits at Key Loci	Published hits at key CH GWAS loci
S11	CPLDneg GWAS	GWAS of CPLDneg-CH and comparison of effects with barcode-CH GWAS
S12	CPLD-GWAS results	GWAS results for CPLD-CH
S13	Chemotherapy	Association of CPLD mutations with prior chemotherapy
S14	ASXL1-CH and smoking	Effect of smoking on risk of barcode-CH and various types of CPLD-CH
S15	GWAS_Catalog	GWAS Catalogue entries for SNPs in LD with CH GWAS variants
S16	Phe:Phe_Assoc_Blood_qt	Associations between CH and blood trait phenotypes in UKB and ISL
S17	Multivariable regression on LTL	Multivariable Regression of Leukocyte Telomere Length
S18	CH GWAS variants vs LTL and MPN outcomes	CH GWAS variants and their effects on CH, Leukocyte Telomere Length (LTL) and Myeloproliferative Neoplasia (MPN)
S19	LTL variants CH effects	Leukocyte Telomere Length (LTL) GWAS variants and their effects on LTL and CH
S20	MR all	Mendelian Randomisation Results for CH, LTL, MPN, CVD and All Cause Liver Cirrhosis
S21	eQTL_sQTL_PublicDB	Public database eQTL and sQTL for surrogates of selected CH GWAS variants in blood related tissues
S22	OLINK_top	OLINK Plasma Protein Levels Associated with CH in 12,636 UKB Subjects

## Sheet: S1 Smoking Multivariable
Multivariable Regression of Effect of Smoking on CH in UKB
Variable	Estimate	Std. Error	z value	Pr(>|z|)	Significance
(Intercept)	-9.12779	0.163049	-55.982	< 2.00E-16	***
Age	0.109783	0.001676	65.504	< 2.00E-16	***
SexMale	-0.061273	0.021167	-2.895	0.00379	**
Smoking Status: Current	0.54504	0.069427	7.851	4.14e-15	***
Smoking Status: Previous	0.346092	0.085828	4.032	5.52e-05	***
lhs (Pack-Years, 20)	0.016119	0.003275	4.922	8.57e-07	***
lhs (Years Since Stopped Smoking, 20)	-0.020961	0.003341	-6.273	3.54e-10	***

## Sheet: S2 HR Mortality Hemat Disorder
Cox Proportional Hazards Analysis of Risks of All Cause Mortality and Hematological Disorders in ISL and UKB
UKB All Cause Mortality						UKB Subsequent Hematological Disorder
Covariate	HR	95%CI	Pvalue	Significance		Covariate	HR	95%CI	Pvalue	Significance
Clonal Hematopoiesis	1.39305	(1.31,1.48)	<2e-16	***		Clonal Hematopoiesis	3.38	(2.99,3.83)	<2e-16	***
Age at bleeding	1.09754	(1.08,1.12)	<2e-16	***		Age at bleeding	1.03	(0.99,1.07)	0.199
Smoking: Previous	1.35647	(1.29,1.43)	<2e-16	***		Smoking: Previous	0.93	(0.82,1.05)	0.243
Smoking: Current	2.87423	(2.69,3.08)	<2e-16	***		Smoking: Current	1.06	(0.86,1.31)	0.579
n= 130,699, number of events= 7752						n= 130,699, number of events= 1307
ISL All Cause Mortality						ISL Subsequent Hematological Disorder
Covariate	HR	95%CI	Pvalue	Significance		Covariate	HR	95%CI	Pvalue	Significance
Clonal Hematopoiesis	1.18	(1.13,1.24)	1.4e-12	***		Clonal Hematopoiesis	3.27807	(2.51,4.28)	<2e-16	***
Age at bleeding	1.11	(1.10,1.13)	<2.00E-16	***		Age at bleeding	1.05524	(0.92,1.15)	0.202
Smoking: Ever	1.22	(1.17,1.27)	<2.00E-16	***		Smoking: Ever	0.84716	(0.67,1.08)	0.172
n= 44,061, number of events= 9942						n= 44,061, number of events= 285
All analyses were stratified by gender and 5-year age bin						Subsequent hemtological disorder is ICD10 C81-96, D45-D47 diagnosed 6 months or more after blood draw.

## Sheet: S3 CH Dis Assoc CC ISL
Associations between Clonal Hematopoiesis and Disease in ISL
Phenotype	n cases	n controls	OR	Pvaluea	Padj Smokingb
Alcohol Dependence	3261	39725	1.85934	2.31819e-19	1.67181e-15
Myeloid Diseases	76	43468	5.71062	1.38153e-11	1.63869e-11
Chronic Obstructive Pulmonary Disease	1973	36517	1.39802	7.61059e-09	4.53534e-05
Lung Cancer	793	41587	1.66736	2.33396e-08	7.02237e-06
Lymphoid Leukemia	56	42882	5.37269	9.89816e-08	7.96591e-08
Lymphoproliferative Diseases	322	43223	1.94765	2.53801e-06	2.25352e-06
Peripheral Artery Diseasec	1622	41790	1.31218	1.82977e-05	0.00165128
Analyzed by multivariable logistic regression
Double line indicates Bonferroni cutoff level (5.00E-06, unadjusted)
aAdjusted for sex and age at blood draw (linear and quadratic)
bAdditionally adjusted for smoking status
cPeripheral Artery Disease was included in the table because it was significant in UKB

## Sheet: S4 Never Smokers
Associations between Clonal Hematopoiesis and Disease in all UKB Subjects and in Never Smokers
Phenotype UKB	n cases	n controls	ORa	P-valuea	OR Never Smokersa	P-value Never Smokersa
Myeloproliferative Neoplasms	194	124670	7.62145	1.60x10-34	11.8744	6.95x10-20
F10 Mental and behavioural disorders due to use of alcohol	3069	121730	1.90669	6.32x10-28	1.39668	0.031
D46 Myelodysplastic Syndromes	141	124098	6.40074	7.12x10-23	4.84875	2.88x10-5
D473 Essential Haemorrhagic Thrombocythaemia	183	124056	5.31666	7.71x10-21	6.56365	9.77x10-9
J44 Other Chronic Obstructive Pulmonary Disease	4113	120751	1.51252	2.01x10-19	1.01611	0.92
D45 Polycythaemia Vera	92	124676	8.27957	1.05x10-18	14.5718	7.41x10-11
C34 Malignant Neoplasm of Bronchus and Lung	1377	123391	1.89617	2.29x10-18	1.5772	0.042
C93 Monocytic Leukaemia	25	123134	46.5088	1.01x10-16	38.484	1.20x10-4
Peripheral Artery Disease	2012	122787	1.60448	9.23x10-14	1.41609	0.026
D619 Aplastic Anaemia	284	123955	2.68893	1.28x10-10	1.89663	0.033
D474 Osteomyelofibrosis	26	123133	13.562	9.08x10-10	38.2519	7.59x10-5
J43 Emphysema	1025	123774	1.70214	1.01x10-9	0.85346	0.69
C83 Diffuse non-Hodgkins Lymphoma	359	124536	2.28854	2.73x10-9	1.84601	0.014
K709 Alcoholic Liver Disease	276	124492	2.39902	4.70x10-6	1.24793	0.69
I50 Heart Failureb	2922	121942	1.28177	5.03x10-6	1.19166	0.11
Analyzed by multivariable logistic regression
Double line indicates Bonferroni cutoff level (5.00x10-6, unadjusted)
Phenotype list is edited to remove redundancies and sub-phenotypes
aAdjusted for sex and age at blood draw (linear and quadratic)
bHeart Failure was included in the UKB table because prior literature reports implicated an association with CH

## Sheet: S5 CHvsCVD&Inflam
Associations between Clonal Hematopoiesis and Cardiovascular Diseases in UKB & ISL
Phenotype (UKB)	n cases	n controls	ORa	Pvaluea	Padj Smokingb
Peripheral Artery Disease	1617	123278	1.67402	1.84133e-13	1.36452e-07
Coronary Artery Disease	12309	112555	1.08635	0.00760572	0.130148
I63 Cerebral Infarction	1877	122987	1.19951	0.00877968	0.0593438
Myocardial Infarction	2467	122397	1.0711	0.268273	0.955748
I200 Unstable Angina	964	123900	0.902112	0.329354	0.149462
Coronary Artery Disease Early Onset	565	124299	0.862981	0.437794	0.257692
Coronary Artery Bypass Graft	903	123961	0.994097	0.953835	0.699663
Phenotype (ISL)	n cases	n controls	ORa	Pvaluea	Padj Smokingb
Peripheral Artery Disease	1622	41790	1.31218	1.82977e-05	0.00165128
Stroke Ischemic	2033	41391	1.0758	0.207863	0.404782
Myocardial Infarction	4393	39018	1.03922	0.384204	0.892338
Coronary Artery Disease	9117	34294	0.970038	0.398908	0.0544756
Coronary Artery Bypass Graft	1475	41880	0.952228	0.487968	0.263985
Myocardial Infarction before age 76	3201	40222	1.0339	0.533422	0.99839
Coronary Artery Disease Early Onset	1435	41650	1.04981	0.603527	0.904589
I200 Unstable Angina	1348	41530	1.03406	0.655179	0.9667
Myocardial Infarction Early Onset	746	42346	1.04327	0.740773	0.999032
Coronary Artery Disease before age 76	5762	37654	1.00117	0.978114	0.382161
Associations between Clonal Hematopoiesis and Key Inflammatory Diseases in UKB and ISL
Phenotype (UKB)	n cases	n controls	ORa	Pvaluea	Padj Smokingb
J30 Vasomotor and allergic rhinitis	12164	112731	0.921426	0.029108	0.125129
M45 Ankylosing spondylitis	463	124432	0.70594	0.0500293	0.036754
L40 Psoriasis	3590	121305	1.11102	0.0782641	0.344698
J45 Asthma	17205	107690	0.948761	0.0884464	0.0628801
K754 Autoimmune hepatitis	93	124771	0.510389	0.110226	0.0840222
K900 Coeliac disease	970	123894	0.835606	0.127385	0.164239
K743 Primary biliary cirrhosis	117	124747	0.610518	0.179617	0.151262
Autoimmune thyroid disease	8937	115958	1.05053	0.195963	0.328966
M059 M060 M069 Rheumatoid arthritis	1638	123226	1.08289	0.328084	0.662428
M350 Sicca syndrome Sjogren	285	124579	0.829064	0.366181	0.375992
M32 Systemic lupus erythematosus	223	124641	1.17948	0.490634	0.695229
G700 Myasthenia gravis	103	124761	0.796587	0.508671	0.480836
L20 Atopic dermatitis	3501	121394	0.964196	0.564798	0.536469
K50 Crohns disease regional enteritis	767	124128	1.05827	0.664082	0.971383
K51 Ulcerative colitis	1483	123412	0.961736	0.676417	0.517732
G35 Multiple sclerosis	616	124248	0.936227	0.683869	0.490183
M34 Systemic sclerosis	106	123148	0.879277	0.711244	0.690114
E10 Insulin dependent diabetes mellitus	955	123940	1.04122	0.713264	0.994967
L405 M073 Arthropathic psoriasis	367	121283	1.05278	0.790064	0.90802
K50 K51 Inflammatory bowel disease	2014	122881	1.00841	0.916594	0.741839
D86 Sarcoidosis	455	124409	1.01004	0.951944	0.736741
L80 Vitiligo	259	124636	0.993847	0.978351	0.905956
Phenotype (ISL)	n cases	n controls	ORa	Pvaluea	Padj Smokingb
M32 Systemic Lupus Erythematosus	164	42926	2.10281	0.00242807	0.00364028
M34 Systemic Sclerosis	23	43118	3.35806	0.0335007	0.0371493
D86 Sarcoidosis	107	40589	0.573416	0.101727	0.127209
L405 M073 Psoriatic Arthritis	334	40688	1.35706	0.11098	0.109678
L40 Psoriasis	2190	40723	1.13554	0.122916	0.173472
L80 Vitiligo	92	43056	1.65566	0.166696	0.152076
K50 Crohns Disease	271	42700	0.705748	0.200547	0.196703
M45 Ankylosing Spondylitis	151	42381	1.46221	0.262277	0.31087
G35 Multiple Sclerosis	340	42592	0.836162	0.498664	0.443684
E10 Type 1 Diabetes Mellitus	679	42262	1.08234	0.52789	0.722184
K743 Primary Biliary Cirrhosis	71	39359	1.20143	0.592589	0.675978
K754 Autoimmune hepatitis	12	41432	1.61163	0.598143	0.645973
J30 J450 Allergic_rhinitis	2220	40789	0.952031	0.628585	0.636185
M059 M060 M069 Rheumatoid arthritis	1107	40790	1.04188	0.677039	0.864473
L20 Atopic dermatitis	1026	41982	0.935362	0.679997	0.726428
G700 Myasthenia gravis	30	43111	0.806166	0.700804	0.624582
K50 K51 Inflammatory bowel disease	849	42122	0.95195	0.700913	0.621622
K51 Ulcerative colitis	631	42340	1.04265	0.768236	0.878007
L50 Urticaria	1728	41281	1.03021	0.77826	0.79361
J45 Asthma	6709	36300	1.01036	0.831176	0.739944
K900 Coeliac disease	48	42877	1.07432	0.861819	0.831971
Autoimmune thyroid disease	4621	38529	0.990956	0.861834	0.692741
M350 Sicca syndrome Sjogren	53	40810	1.04624	0.911437	0.927188
Analyzed by multivariable logistic regression
aAdjusted for sex and age at blood draw (linear and quadratic)
bAdditionally adjusted for smoking status

## Sheet: S6 Cause of Death Analysis
Cox Proportional Hazards Analysis of Associations between CH and primary causes of death in UKB and ISL
ICD10.2 code	n Events UKB	P-val UKBa	HR UKBa	Padj Smoking UKBb	HRadj Smoking UKBb	n Events ISL	P-val ISLa	HR ISLa	Padj Smoking ISLb	HRadj Smoking ISLb	χ2 combined	P-val Combined (unadjusted)a	ICD10 Annotation	Comment
C34	678	7.67177e-15	2.0881	2.64281e-07	1.63035	481	6.84789e-11	1.98552	4.29098e-08	1.7789	111.811	2.98957e-23	C34 Malignant neoplasm of bronchus and lung
C92	89	9.3493e-20	7.74726	2.02006e-19	7.6634	26	0.000243646	4.88159	0.000362912	4.69927	104.272	1.2104e-21	C92 Myeloid leukaemia
J44	188	1.24577e-06	2.33264	0.0019067	1.72046	731	2.30377e-09	1.62524	1.00897e-06	1.48821	66.9689	9.89694e-14	J44 Other chronic obstructive pulmonary disease
C91	22	3.60927e-08	12.0193	5.64232e-08	11.7256	25	0.000288157	5.20764	0.000305372	5.19191	50.5784	2.73417e-10	C91 Lymphoid leukaemia
F10	12	6.27904e-05	12.4288	0.00034512	9.65361	88	0.000173355	2.8098	0.000322815	2.69804	36.6718	2.10472e-07	F10 Mental and behavioural disorders due to use of alcohol
C85	76	6.60439e-06	3.28078	1.44762e-05	3.15512	18	0.458252	1.49982	0.354888	1.66384	25.4162	4.14873e-05	C85 Other and unspecified types of non-Hodgkin's lymphoma
D46	10	0.0177413	4.8198	0.017026	4.89953	17	0.00163937	5.17812	0.00155175	5.25449	20.8906	0.000332881	D46 Myelodysplastic syndromes	Bonferroni Cutoff (<6.41E-4)
C61	253	0.256387	1.2175	0.255248	1.21866	361	0.000254224	1.52286	0.000542353	1.4891	19.2767	0.000693406	C61 Malignant neoplasm of prostate
C80	205	0.000423524	1.89519	0.00234994	1.7394	53	0.180961	1.52214	0.198232	1.49887	18.9528	0.000802922	C80 Malignant neoplasm without specification of site
I26	38	0.0697356	2.10066	0.0802334	2.05197	197	0.00207289	1.65755	0.00351361	1.61604	17.6837	0.00142268	I26 Pulmonary embolism
I60	50	0.0557813	2.0049	0.129716	1.73886	20	0.00260443	4.66643	0.00467198	4.27543	17.6737	0.00142908	I60 Subarachnoid haemorrhage
J18	118	0.0199319	1.74155	0.0357954	1.65159	2222	0.0119333	1.12707	0.017613	1.11987	16.6877	0.00222247	J18 Pneumonia, organism unspecified
I51	20	0.435032	1.65422	0.510931	1.5293	406	0.000887363	1.4538	0.00192716	1.41852	15.7192	0.00342008	I51 Complications and ill-defined descriptions of heart disease
I25	393	0.163975	1.23209	0.421147	1.1285	1873	0.00259062	1.17065	0.0101513	1.14414	15.5278	0.00372287	I25 Chronic ischaemic heart disease
X59	18	0.620499	1.37709	0.699355	1.28399	23	0.000917172	4.65699	0.000971243	4.6444	14.9429	0.00482114	X59 Exposure to unspecified factor
I50	24	0.057793	2.37423	0.0775721	2.24059	1599	0.0162524	1.14437	0.0479658	1.11759	13.9408	0.00748641	I50 Heart failure
C15	187	0.0377454	1.51077	0.108494	1.37652	51	0.0308386	1.98024	0.0364342	1.94211	13.5118	0.00902797	C15 Malignant neoplasm of oesophagus
K57	18	0.0695184	2.70727	0.0750247	2.66511	36	0.0222473	2.23979	0.0189999	2.29077	12.9434	0.0115557	K57 Diverticular disease of intestine
E11	23	0.019028	2.97327	0.0362745	2.65352	163	0.10093	1.33052	0.177209	1.26525	12.5104	0.0139335	E11 Non-insulin-dependent diabetes mellitus
C71	209	0.00243286	1.76938	0.00215303	1.78505	69	0.906079	0.954191	0.909654	0.955813	12.2346	0.0156891	C71 Malignant neoplasm of brain
G31	52	0.924348	1.04006	0.999692	0.99984	54	0.00419145	2.29849	0.00620226	2.21997	11.1068	0.0253901	G31 Other degenerative diseases of nervous system, not elsewhere classified
C16	108	0.0245376	0.354788	0.018264	0.33666	84	0.183757	1.39047	0.227636	1.35011	10.8034	0.0288649	C16 Malignant neoplasm of stomach
C50	355	0.373338	1.17089	0.394185	1.16335	226	0.0125053	1.52066	0.0245344	1.45986	10.7337	0.0297251	C50 Malignant neoplasm of breast
I61	89	0.0704008	1.625	0.0965453	1.56406	143	0.0776411	1.40613	0.101876	1.37256	10.4184	0.0339395	I61 Intracerebral haemorrhage
F01	50	0.0160463	2.21859	0.0198845	2.16603	325	0.375938	0.893517	0.352792	0.888294	10.2212	0.0368618	F01 Vascular dementia
J43	10	0.747181	0.709718	0.615949	0.586374	102	0.00863921	1.79675	0.0245924	1.65204	10.0858	0.0390072	J43 Emphysema
F03	119	0.695713	0.899318	0.746468	0.915898	676	0.0108686	1.2338	0.0100634	1.23724	9.76939	0.0444966	F03 Unspecified dementia
C54	55	0.749964	1.13951	0.769044	1.12814	12	0.0109001	4.62238	0.0105357	4.68912	9.61342	0.0474682	C54 Malignant neoplasm of corpus uteri
K55	26	0.0243206	2.78656	0.0567751	2.38885	62	0.52946	1.20422	0.591952	1.17225	8.70466	0.0689208	K55 Vascular disorders of intestine
I64	106	0.591887	1.1645	0.659049	1.13388	455	0.0238573	1.26171	0.0189489	1.27403	8.52021	0.0742769	I64 Stroke, not specified as haemorrhage or infarction
C18	246	0.0246692	1.5009	0.0334794	1.47019	457	0.628414	1.05795	0.828703	1.02555	8.33351	0.0800975	C18 Malignant neoplasm of colon
I67	20	0.0272013	3.08849	0.0542323	2.68147	98	0.780913	1.06517	0.827584	1.05077	7.70357	0.103061	I67 Other cerebrovascular diseases
C44	17	0.522961	0.513579	0.498628	0.493326	10	0.044262	4.42397	0.0531966	4.19197	7.53175	0.110317	C44 Other malignant neoplasms of skin
I62	39	0.847539	1.09857	0.939869	1.03767	21	0.0295248	2.83682	0.0380651	2.71426	7.37589	0.117308	I62 Other nontraumatic intracranial haemorrhage
C64	117	0.1067	1.51241	0.122378	1.48804	96	0.264303	1.3404	0.309561	1.30645	7.13679	0.128834	C64 Malignant neoplasm of kidney, except renal pelvis
I11	46	0.649206	1.22711	0.823782	1.1056	90	0.0850287	1.46625	0.0821153	1.47317	5.79354	0.215106	I11 Hypertensive heart disease
G12	91	0.103769	1.62531	0.0969882	1.64339	64	0.624434	1.17159	0.667569	1.14936	5.473	0.242113	G12 Spinal muscular atrophy and related syndromes
A41	23	0.62187	0.692171	0.529798	0.625088	200	0.109084	1.30661	0.143232	1.27711	5.38133	0.250359	A41 Other septicaemia
J84	138	0.85517	0.954389	0.643728	0.888218	40	0.0936572	1.79434	0.170202	1.62083	5.04914	0.282293	J84 Other interstitial pulmonary diseases
C53	13	0.214867	2.33093	0.275616	2.1044	16	0.419435	1.58996	0.415373	1.59874	4.81316	0.307011	C53 Malignant neoplasm of cervix uteri
C67	106	0.871837	0.950932	0.650771	0.868113	79	0.118721	1.47476	0.159551	1.42021	4.53626	0.33827	C67 Malignant neoplasm of bladder
G30	154	0.572101	0.866191	0.653614	0.892036	1676	0.195787	1.07472	0.204718	1.07341	4.37834	0.357218	G30 Alzheimer's disease
K85	27	0.785608	0.815155	0.714792	0.759688	19	0.146755	0.327348	0.138038	0.318794	4.32058	0.364355	K85 Acute pancreatitis
W19	44	0.338196	1.49755	0.446287	1.37982	21	0.353036	1.57976	0.338776	1.6049	4.25063	0.373148	W19 Unspecified fall
K70	65	0.18928	1.72487	0.404049	1.41477	14	0.633033	1.45748	0.727529	1.31686	4.24352	0.37405	K70 Alcoholic liver disease
C22	128	0.342123	1.28789	0.40682	1.2479	49	0.384733	1.35892	0.453018	1.30272	4.05558	0.398536	C22 Malignant neoplasm of liver and intrahepatic bile ducts
K74	24	0.385609	1.63081	0.535334	1.41873	44	0.455569	1.34664	0.558374	1.26278	3.47828	0.481189	K74 Fibrosis and cirrhosis of liver
I42	36	0.961323	1.02661	0.943172	0.962053	76	0.189804	1.43237	0.194633	1.42795	3.40242	0.49287	I42 Cardiomyopathy
E85	14	0.350629	1.86585	0.380842	1.79953	10	0.536707	1.68763	0.614561	1.53312	3.34066	0.502515	E85 Amyloidosis
K76	17	0.330988	1.89588	0.340792	1.87616	16	0.61941	1.40705	0.659398	1.35473	3.16932	0.5299	K76 Other diseases of liver
I48	28	0.60691	1.29323	0.670997	1.23733	511	0.34759	0.909026	0.283432	0.896647	3.11221	0.539226	I48 Atrial fibrillation and flutter
C73	14	0.718512	0.683582	0.730313	0.694666	16	0.301629	0.449168	0.308131	0.45323	3.05826	0.548123	C73 Malignant neoplasm of thyroid gland
I80	43	0.68639	1.21719	0.825118	1.11382	26	0.327579	0.602105	0.272161	0.564643	2.98467	0.560394	I80 Phlebitis and thrombophlebitis
K26	11	0.704965	1.3511	0.849421	1.1635	14	0.329747	1.80082	0.345164	1.77164	2.91807	0.571628	K26 Duodenal ulcer
C49	27	0.951186	1.03892	0.971658	1.02244	13	0.251782	2.26188	0.273938	2.18579	2.85848	0.581782	C49 Malignant neoplasm of other connective and soft tissue
I21	303	0.593712	1.09657	0.957784	1.00921	688	0.445293	1.07084	0.563775	1.05322	2.66077	0.616097	I21 Acute myocardial infarction
C25	328	0.790732	1.04607	0.933677	1.01426	106	0.351004	1.2517	0.445933	1.20179	2.56351	0.633301	C25 Malignant neoplasm of pancreas
C55	18	0.996162	3.24512e-08	0.997521	1.25011e-08	13	0.298549	1.89941	0.27442	1.96955	2.42533	0.658054	C55 Malignant neoplasm of uterus, part unspecified
A09	10	0.708487	1.34822	0.717439	1.336	13	0.421231	1.66483	0.397105	1.71105	2.41839	0.659306	A09 Diarrhoea and gastro-enteritis of presumed infectious origin
C48	21	0.301461	1.79104	0.302978	1.79078	14	0.996355	0.996351	0.911755	0.915232	2.40553	0.661628	C48 Malignant neoplasm of retroperitoneum and peritoneum
N39	27	0.372899	1.57333	0.403489	1.53122	197	0.913716	0.982753	0.951853	0.990328	2.15337	0.707575	N39 Other disorders of urinary system
C20	97	0.938352	1.02662	0.930231	0.970617	61	0.37904	0.736621	0.357198	0.725929	2.06749	0.723348	C20 Malignant neoplasm of rectum
I35	29	0.817683	1.12161	0.915546	1.05431	164	0.440011	0.8678	0.348955	0.841683	2.04447	0.727579	I35 Nonrheumatic aortic valve disorders
G20	91	0.60814	0.852202	0.644369	0.865743	299	0.670164	1.05986	0.474615	1.10297	1.79517	0.773367	G20 Parkinson's disease
C43	92	0.694428	0.869044	0.693898	0.868615	36	0.652425	1.21453	0.741005	1.15321	1.58345	0.811764	C43 Malignant melanoma of skin
J69	14	0.561585	0.545387	0.443544	0.448665	108	0.878256	1.03479	0.731861	1.07976	1.41362	0.841825	J69 Pneumonitis due to solids and liquids
I63	41	0.925373	1.04655	0.960546	0.976199	210	0.537702	0.90382	0.577523	0.912448	1.39602	0.844887	I63 Cerebral infarction
C56	177	0.633999	1.11662	0.670069	1.10399	51	0.806694	1.09136	0.790644	1.09979	1.34104	0.854375	C56 Malignant neoplasm of ovary
C17	11	0.576148	1.5601	0.499116	1.71315	12	0.968435	1.03207	0.936694	0.938469	1.16693	0.883513	C17 Malignant neoplasm of small intestine
C90	61	0.797258	1.09849	0.784395	1.10544	45	0.730079	1.13751	0.698017	1.15655	1.08236	0.897061	C90 Multiple myeloma and malignant plasma cell neoplasms
C45	93	0.885796	0.957623	0.918457	0.969537	16	0.674582	1.28676	0.662294	1.30088	1.02986	0.905235	C45 Mesothelioma
X70	49	0.613042	1.31166	0.653061	1.27332	10	0.998214	9.88953e-08	0.998216	1.00602e-07	0.98222	0.91248	X70 Intentional self-harm by hanging, strangulation and suffocation
K56	19	0.723002	1.25397	0.834127	1.14358	93	0.861572	0.957128	0.8647	0.957997	0.946679	0.917771	K56 Paralytic ileus and intestinal obstruction without hernia
I71	88	0.735603	1.10848	0.91285	1.03402	78	0.910571	0.967758	0.730192	0.904188	0.801496	0.938247	I71 Aortic aneurysm and dissection
G35	31	0.954722	0.965462	0.934118	0.950033	32	0.738643	0.808425	0.763906	0.825527	0.698551	0.951507	G35 Multiple sclerosis
R99	39	0.982143	1.01387	0.904617	0.928791	66	0.842049	1.09599	0.956764	1.02533	0.379872	0.984091	R99 Other ill-defined and unspecified causes of mortality
E14	19	0.922346	1.07735	0.91128	1.089	269	0.934854	0.987936	0.917011	0.98461	0.2964	0.990045	E14 Unspecified diabetes mellitus
aAdjusted for sex and age at blood draw (linear and quadratic)
bAdditionally adjusted for smoking status

## Sheet: S7 SKAT-O
Gene based burden test for association of somatic mutations with CH using SKAT-O
Gene	Maxiumum Impact (VEP)1	P-value UKB	n Unique Mutations UKB	n Mutations x Subjects UKB	P-value ISL	n Unique Mutations ISL	n Mutations x Subjects ISL	P-value Combined	Associated Hematological Disorders (Stengel et al., 2021)2	Reported statistical associations with CH3	Included in CPLD GWAS gene lists4
DNMT3A	high	1.16256e-294	347	491	1.01472e-65	110	136	<1.00E-301	MDS, MDS/MPN-U, MPN, AML, s-AML, AUL, MPAL, T-ALL, T-NHL, B-NHL, MCL, LPL, HCL-v, BPDCN, PPBL	Geno, Zink, Beau, Pich	Bick, Kar, Kess
DNMT3A	moderate	7.7835e-255	502	1013	2.93581e-76	143	231	<1.00E-301
DNMT3A	combined	4.76497e-169	849	1504	5.24182e-136	253	367	1.74857e-301
TET2	high	1.31001e-293	372	449	2.9581e-64	151	164	<1.00E-301	MDS, MDS/MPN-U, MPN, aCML, CMML, AML, s-AML, t-AML, AUL, MPAL, T-NHL, NK, FL, LPL, HCL-v, BPDCN	Geno, Zink, Beau, Pich	Bick, Kar, Kess
TET2	moderate	3.07533e-83	531	823	3.19526e-15	79	98	2.20475e-95
TET2	combined	1.05755e-293	903	1272	3.66703e-75	230	262	<1.00E-301
ASXL1	high	8.2808e-160	107	243	6.623e-31	47	74	2.39552e-187	MDS, MDS/MPN-U, MPN, CML, aCML, CMML, AML, s-AML, t-AML, AUL, MPAL, T-ALL, NK, BL, HCL-v, BPDCN	Geno, Zink, Beau, Pich	Bick, Kar, Kess
ASXL1	moderate	0.22508	387	675	0.0665864	14	15	0.0779422
ASXL1	combined	1.11073e-103	494	918	9.69541e-31	61	89	3.3079e-131
GNB1	high	1	0	0	1	0	0	1		Beau, Pich	Bick, Kar, Kess
GNB1	moderate	9.01355e-36	61	145	1.33786e-07	4	16	1.17599e-40
GNB1	combined	9.01355e-36	61	145	1.33786e-07	4	16	1.17599e-40
ZBTB33	high	6.96778e-17	30	30	0.000701019	12	12	2.22079e-18		Beau
ZBTB33	moderate	7.60982e-16	91	135	0.00781379	20	22	2.41793e-16
ZBTB33	combined	1.63602e-32	121	165	4.98938e-05	32	34	6.86451e-35
JAK2	high	0.485826	43	61	1	4	31	0.836546	MDS/MPN-U, MPN, s-AML	Zink, Beau, Pich	Bick, Kar, Kess
JAK2	moderate	2.21015e-30	365	607	0.000328279	17	81	5.6089e-32
JAK2	combined	1.30044e-30	408	668	0.00250907	21	112	2.47337e-31
SRSF2	high	0.855966	1	1	1	0	0	0.98909	MDS, MDS/MPN-U, MPN, aCML, CMML, AML, s-AML, AUL, BPDCN	Zink, Pich	Bick, Kar, Kess
SRSF2	moderate	8.04024e-29	50	107	0.000628748	9	21	3.69351e-30
SRSF2	combined	9.27517e-29	51	108	0.000628748	9	21	4.25248e-30
SF3B1	high	0.0732792	3	3	1	0	0	0.264793	MDS,MDS/MPN-U, aCML, AML, s-AML, CLL	Zink, Beau, Pich	Bick, Kar, Kess
SF3B1	moderate	1.08524e-11	156	240	4.44745e-11	19	28	2.41726e-20
SF3B1	combined	4.23613e-12	159	243	4.44745e-11	19	28	9.61279e-21
PPM1D	high	1.48721e-16	27	41	4.68946e-06	25	27	3.46721e-20	NK	Geno, Zink, Beau, Pich	Bick, Kar, Kess
PPM1D	moderate	1	117	184	0.13223	4	5	0.39976
PPM1D	combined	2.72385e-07	144	225	2.62343e-06	29	32	2.06994e-11
CBL	high	0.13553	28	35	0.0114515	4	4	0.0115908	aCML, CMML	Zink, Beau, Pich	Bick, Kar, Kess
CBL	moderate	4.34622e-12	264	406	9.09487e-06	13	19	1.53249e-15
CBL	combined	6.61517e-13	292	441	6.23619e-07	17	23	1.78759e-17
IDH2	high	0.438554	14	21	1	0	0	0.800042	AML, sAML, T-ALL	Zink, Pich	Bick, Kar, Kess
IDH2	moderate	1.58414e-15	142	225	0.00660447	11	18	4.19528e-16
IDH2	combined	1.20767e-15	156	246	0.00660447	11	18	3.21992e-16
IGLL5	high	0.000125102	22	36	1	0	0	0.00124931
IGLL5	moderate	2.07404e-12	116	192	0.0293416	11	12	1.91271e-12
IGLL5	combined	8.33618e-16	138	228	0.0293416	11	12	9.60029e-16
ZNF318	high	2.34456e-14	52	60	0.112227	11	13	9.09649e-14		Zink, Beau
ZNF318	moderate	0.942402	603	1054	0.66803	27	39	0.920876
ZNF318	combined	0.039001	655	1114	0.430485	38	52	0.0854075
TP53	high	0.149397	9	15	0.160847	1	1	0.113625	MDS, AML, s-AML, t-AML, MPAL, MM, B-ALL, B-NHL, BL, CLL, FL, MCL, LPL, HCL-v, BPDCN	Zink, Beau, Pich	Bick, Kar, Kess
TP53	moderate	1.1986e-07	131	191	9.24063e-05	17	26	2.90478e-10
TP53	combined	1.96669e-10	140	206	0.00010248	18	27	6.5574e-13
PRR14L	high	3.50356e-11	47	52	0.0259945	7	7	2.61604e-11
PRR14L	moderate	1	491	1190	0.537623	15	45	0.871271
PRR14L	combined	0.189857	538	1242	0.333192	22	52	0.237886
MYD88	high	2.82886e-06	14	24	0.00833987	1	3	4.3793e-07	B-NHL, BL, CLL, LPL	Zink, Pich	Kar
MYD88	moderate	9.74847e-05	75	118	0.672217	3	4	0.000696789
MYD88	combined	1.85918e-10	89	142	0.00659588	4	7	3.48598e-11
CALR	high	1.51066e-12	5	16	1	0	0	4.26287e-11	MPN	Pich	Kar, Kess
CALR	moderate	0.75325	115	186	1	2	2	0.96669
CALR	combined	2.60258e-12	120	202	1	2	2	7.20251e-11
PRKACB	high	0.439198	19	30	0.805819	1	1	0.721525
PRKACB	moderate	2.2385e-10	101	151	0.0894025	12	25	5.13021e-10
PRKACB	combined	7.18672e-10	120	181	0.0925015	13	26	1.62434e-09
CHEK2	high	6.34366e-06	43	71	0.00242659	11	12	2.92312e-07		Pich
CHEK2	moderate	0.0032644	162	704	0.000254262	13	62	1.24517e-05
CHEK2	combined	1.23963e-05	205	775	3.21297e-06	24	74	9.93588e-10
1 Genes were included if one of the VEP categories was significant (P<1.00E-6) in one cohort and at least nominally significant in the other OR the P-combined was <1.00E-9. Categories that reached significance are indicated in red.
2 The key to abbreviations for hematological disorders is given in Stengel et al. (ref 26)
3 Studies that have demonstrated statistical association between somatic mutations in the gene and CH, or evidence of positive selection in CH. References are Geno; Genovese et al. (ref 3), Zink; Zink et al. (ref 1), Beau; Beauchamp et al. (ref 24), Pich; Pich et al. (ref 25).
4 Recent CH GWAS studies that have included the gene in their CPLD gene list. Bick; Bick et al. (ref 13), Kar; Kar et al. (ref 14), Kess; Kessler et al. (ref 15).

## Sheet: S8 barcode-CH and CPLD-CH
Numbers of study subjects with barcode-CH and CPLD-CH in UKB and ISL
Status	UKB	ISL1
barcode-CH	11231	3606
CPLD-CH	4109	1179
barcode-CH & CPLD-CH	2338	807
1 5075 ISL subjects were identified with barcode-CH. Due to additional filtering requirements on CPLD-CH, 3606 of them were assessed for CPLD-CH

## Sheet: S9 CH GWAS Meta ISL UKB
GWAS results for barcode CH meta analysis ISL & UKB
Chrom	cPos	cName	Locus Name	comb_Pval	comb_Effect	comb_se	I2	rsids	REF	ALT	Effect_Allele	Other_Allele	ISL_Freq_Perc	UKB_Freq_Perc	ISL_Pval	UKB_Pval	ISL_Effect	UKB_Effect	ISL_Info	UKB_Info	Gene_Symbol	max_impact_no_ld	max_consequence	Nearby Genes	HGVSp	Block	Conditional Pvalue
chr1	80145829	chr1:80145829_A_G	LINC01781	3.4179e-08	74.084	0.7801	0	rs144801619	A	G	G	A	0	0	4.53967e-05	0.000165502	127.205	49.1856	1	0.993902	.	LOWEST	intergenic_variant	LINC01781	.	.
chr10	17878794	chr10:17878794_C_T	MRC1	3.52163e-08	6.22392	0.3316	84.0097	rs915276099	C	T	T	C	0	0.02	9.1411e-05	3.83819e-06	115.296	4.9175	1	0.97924	MRC1	LOWEST	intron_variant	MRC1,MIR511,SLC39A12,TMEM236,SLC39A12-AS1,STAM	NM_002438.4:c.2618+827C>T	.
chr10	99512238	chr10:99512238_CA_C	GOT1	5.0251e-11	1.08904	0.013	0	rs144809513	CA	C	C	CA	37.18	38.04	0.000825857	1.54672e-08	1.08687	1.08981	0.999146	0.995113	.	LOWEST	intergenic_variant	LINC01475,NKX2-3,GOT1,SLC25A28,CNNM1,ENTPD7	.	.
chr11	108484147	chr11:108484147_C_G	ATM	2.11151e-13	1.09955	0.0129	58.5792	rs10749918	C	G	G	C	34.84	40.48	0.0156515	1.20949e-12	1.06301	1.11271	0.999631	0.99673	KDELC2	LOWEST	intron_variant	KDELC2,C11orf65,EXPH5,ATM,DDX10,NPAT	NM_001363502.2:c.684+2010G>C,NM_001363503.2:c.685-1925G>C,NM_153705.5:c.685-1925G>C	.
chr12	24609175	chr12:24609175_T_C	SOX5	3.51619e-08	1.10882	0.0187	70.7785	rs12369950	T	C	C	T	9.67	13.52	2.52438e-05	6.08641e-05	1.184	1.08872	0.999816	0.998152	.	LOWEST	regulatory_region_variant	LINC00477,SOX5,BCAT1,SOX5-AS1,C12orf77,LOC645177	.	.
chr12	26433896	chr12:26433896_A_G	ITPR2	1.14144e-17	1.23023	0.0242	0	rs61914392	A	G	G	A	5.88	6.98	0.000239099	9.4794e-15	1.20358	1.23837	0.999962	0.997971	ITPR2	LOWEST	intron_variant	ITPR2,SSPN,BHLHE41,RASSF8,INTS13,RASSF8-AS1	NM_002223.4:c.6769+2325T>C	.
chr13	40941150	chr13:40941150_T_A	ELF1	1.7129e-07	0.930996	0.0137	0	rs1056820	T	A	T	A	30.23	32.35	0.00240307	1.912e-05	0.922655	0.93398	0.999729	0.999882	ELF1	MODERATE	missense_variant	ELF1,SUGT1P3,TPTE2P5,TRE-TTC1-2,WBP4,SLC25A15	NP_001138825.1:p.Thr319Ser,NP_001357258.1:p.Thr284Ser,NP_001357259.1:p.Thr343Ser,NP_001357260.1:p.Thr343Ser,NP_001357261.1:p.Thr343Ser,NP_758961.1:p.Thr343Ser	.
chr13	46235294	chr13:46235294_G_A	LRRC63	3.87066e-08	14.8307	0.4906	89.98	rs76762934	G	A	A	G	0	0.01	1.19664e-08	0.0055194	145.649	5.18205	1	0.985897	LRRC63	LOWEST	intron_variant	LRRC63,LCP1,LINC00563,RUBCNL,CPB2,CPB2-AS1	NM_001282460.2:c.990+945G>A	.
chr13	50361993	chr13:50361993_C_T	DLEU1	2.18412e-10	98.0816	0.7224	0	rs60147627	C	T	T	C	0	0	6.5209e-07	7.06277e-05	137.689	66.6463	1	0.999335	.	LOWEST	regulatory_region_variant	DLEU1,DLEU1-AS1,ST13P4,DLEU2,MIR15A,MIR16-1	.	.
chr14	95714358	chr14:95714358_G_T	TCL1A	3.25826e-63	0.760712	0.0163	80.6145	rs2887399	G	T	T	G	20.99	20.48	1.71196e-12	1.74424e-53	0.806541	0.743118	0.999648	0.997241	TCL1A	LOW	upstream_gene_variant	TCL1A,TCL1B,TCL6,TUNAR,GLRX5,SNHG10	.	.
chr14	100704151	chr14:100704151_A_G	DLK1	3.65119e-12	0.87713	0.0189	1.3043	rs17099617	A	G	G	A	13.25	13.64	0.0055315	1.10868e-10	0.904747	0.867014	0.999859	0.998494	.	LOWEST	regulatory_region_variant	DLK1,LINC00523,MIR2392,BEGAIN,MEG3,MIR770	.	.
chr16	73037482	chr16:73037482_C_T	ZFHX3	1.04408e-14	1.1891	0.0224	73.1228	rs34003787	C	T	T	C	6.23	8.76	0.0691293	8.44703e-15	1.09319	1.2158	0.998876	0.993711	ZFHX3	LOWEST	intron_variant	ZFHX3,HCCAT5,C16orf47,LINC01568,LINC01572,TRK-TTT1-1	NM_001164766.2:c.-24+21048G>A,NM_006885.4:c.-50+10270G>A	.
chr17	55034831	chr17:55034831_G_A	STXBP4	1.51637e-12	0.896372	0.0155	0	rs57785146	G	A	A	G	24.1	21.62	0.00014082	2.50331e-09	0.895924	0.896551	0.999925	0.999429	STXBP4	LOWEST	intron_variant	STXBP4,COX11,TOM1L1,HLF,MMD,TMEM100	NM_178509.6:c.855+572G>A	.
chr18	44585625	chr18:44585625_CAA_CAAA	SETBP1	3.72786e-09	1.09166	0.0149	0	rs11395034,rs398032675	CAA	CAAA	CAA	CAAA	21.51	23.77	0.0239697	3.52069e-08	1.06833	1.09988	0.996806	0.998094	.	LOWEST	intergenic_variant	LINC01478,SETBP1,MIR4319,SLC14A2,SLC14A2-AS1	.	.
chr2	40208127	chr2:40208127_C_T	MAP4K3	4.96603e-08	0.244363	0.2584	0	rs191647943	C	T	T	C	0	0.17	0.46522	5.81476e-08	0.0173389	0.24576	0.999359	0.991253	SLC8A1	LOWEST	intron_variant	SLC8A1-AS1,SLC8A1,THUMPD2,TMEM178A,LOC728730,MAP4K3	NM_001112800.2:c.1809-29634G>A	.
chr20	63689775	chr20:63689775_G_A	RTEL1	1.74762e-07	0.797718	0.0433	0	rs35640778	G	A	A	G	3.36	2.19	0.00874946	4.51496e-06	0.832685	0.776701	0.999135	0.995707	RTEL1	MODERATE	missense_variant	RTEL1,RTEL1-TNFRSF6B,TNFRSF6B,ARFRP1,ZGPAT,STMN3	NP_001269938.1:p.Arg684Gln,NP_001269939.1:p.Arg461Gln,NP_057518.1:p.Arg684Gln,NP_116575.3:p.Arg708Gln	.
chr21	14966851	chr21:14966851_G_C	NRIP1	2.38199e-11	1.14465	0.0202	0	rs2229742	G	C	C	G	10.36	10.33	0.00021765	2.58882e-08	1.15189	1.14191	0.999302	0.998382	NRIP1	MODERATE	missense_variant	NRIP1,LOC388813,SAMSN1-AS1,SAMSN1,HSPA13,ABCC13	NP_003480.2:p.Arg448Gly	.	1.547e-10
chr21	15444201	chr21:15444201_CTTT_CT	NRIP1	5.72425e-12	0.907738	0.0141	0	rs869186361	CTTT	CT	CT	CTTT	29.23	30.02	0.000261679	5.18733e-09	0.904566	0.908918	0.984249	0.998427	.	LOWEST	regulatory_region_variant	USP25,NRIP1,MIR99AHG,LOC388813,SAMSN1-AS1,SAMSN1	.	.	3.493e-11
chr21	33945906	chr21:33945906_G_A	LINC00649	7.97552e-11	0.907919	0.0149	43.7601	rs62226682	G	A	A	G	24.98	24.52	0.0215678	4.78869e-10	0.937349	0.89682	0.999625	0.999248	LINC00649	LOWEST	intergenic_variant	LINC00649,ATP5PO,ITSN1,SLC5A3,MRPS6,LINC00310	NR_038883.2:n.707+11G>A,NR_134558.1:n.140+11G>A	.
chr22	28365160	chr22:28365160_C_T	CHEK2	3.36637e-10	2.05855	0.115	18.4375	rs62237617	C	T	T	C	0.12	0.25	0.207429	4.05463e-10	1.48765	2.16387	0.997856	0.976095	TTC28	LOWEST	intron_variant	TTC28,MIR5739,CHEK2,TTC28-AS1,HSCB,CCDC117	NM_001145418.1:c.382-58517G>A	.
chr22	28695868	chr22:28695868_AG_A	CHEK2	8.98656e-10	2.05423	0.1175	17.9162	rs555607708	AG	A	A	AG	0.12	0.24	0.207429	1.08694e-09	1.48765	2.16409	0.997101	0.974312	CHEK2	HIGH	frameshift_variant	CHEK2,TTC28,HSCB,CCDC117,XBP1,ZNRF3	NP_001005735.1:p.Thr410MetfsTer15,NP_001244316.1:p.Thr146MetfsTer15,NP_001336885.1:p.Thr300MetfsTer15,NP_009125.1:p.Thr367MetfsTer15,NP_665861.1:p.Thr338MetfsTer15	.
chr3	24306309	chr3:24306309_T_C	THRB	3.12956e-20	0.882497	0.0136	0	rs869785	T	C	T	C	34.57	32.86	6.93951e-07	8.22753e-15	0.880998	0.883115	0.99975	0.999702	THRB	LOWEST	intron_variant	THRB,LOC101927854,THRB-AS1,LINC00691,MIR4792,NR1D2	NM_000461.5:c.-43+30991A>G	.
chr3	128484651	chr3:128484651_AT_A	GATA2	1.0736e-08	1.07799	0.0131	0	rs11356859	AT	A	A	AT	35.42	36.53	0.000922017	2.88026e-06	1.08763	1.07444	0.999222	0.996187	GATA2	LOWEST	intron_variant	GATA2,GATA2-AS1,DNAJB8-AS1,DNAJB8,LOC90246,EEFSEC	NM_001145661.2:c.872-647del,NM_001145662.1:c.872-647del,NM_032638.5:c.872-647del	.
chr3	137468316	chr3:137468316_A_C	SOX14	2.89672e-08	0.0137379	0.7729	0	rs183875816	A	C	C	A	0.01	0.07	0.224193	6.19302e-08	0.0168366	0.0135821	0.890951	0.984385	.	LOWEST	regulatory_region_variant	SOX14,LINC01210,IL20RB,NCK1,CLDN18,DZIP1L	.	.
chr3	150301093	chr3:150301093_A_AT	EIF2A	6.76408e-13	1.12851	0.0168	44.8494	rs397689554,rs59633341	A	AT	A	AT	16.31	16.34	8.72427e-07	6.41472e-08	1.1707	1.11282	0.999775	0.999856	.	LOWEST	regulatory_region_variant	LINC01214,LINC01213,TSC22D2,LOC105374313,SERP1,EIF2A	.	.
chr3	160368930	chr3:160368930_T_TA	SMC4	3.48676e-23	1.65037	0.0505	0	rs201009932	T	TA	TA	T	1.84	1.04	1.69695e-09	3.25573e-15	1.63003	1.66346	0.998225	0.994328	IFT80	LOWEST	intron_variant	IFT80,SMC4,MIR15B,MIR16-2,TRIM59,KPNA4	NM_001190241.2:c.29-2779dup,NM_001190242.1:c.29-2779dup,NM_020800.3:c.440-2779dup	.	9.77e-20
chr3	160412322	chr3:160412322_G_A	SMC4	3.28228e-16	0.901315	0.0127	0	rs2305407	G	A	G	A	44.31	47.02	9.28847e-06	7.00323e-12	0.896999	0.902939	0.999913	0.999955	SMC4	MODERATE	splice_region_variant	SMC4,MIR16-2,MIR15B,IFT80,TRIM59,KPNA4	NM_001002800.3:c.853-4G>A,NM_001288753.2:c.778-4G>A,NM_005496.3:c.853-4G>A	.	1.064e-12
chr3	183954156	chr3:183954156_G_GT	ABCC5	9.21541e-09	1.07821	0.0131	0	rs113785991	G	GT	GT	G	33.45	38	0.00177213	1.40448e-06	1.08329	1.07638	0.999794	0.999764	ABCC5	LOWEST	intron_variant	ABCC5,ABCC5-AS1,MIR4448,PARL,HTR3D,HTR3C	NM_001320032.2:c.1067-887dup,NM_005688.4:c.2483-887dup	.
chr3	183981728	chr3:183981728_T_C	ABCC5	1.34938e-08	1.07767	0.0132	0	rs7636910	T	C	C	T	32.57	37.14	0.00300548	1.27498e-06	1.0795	1.07702	0.999821	0.999987	ABCC5	MODERATE	splice_region_variant	ABCC5,ABCC5-AS1,HTR3D,HTR3C,MIR4448,PARL	NP_005679.2:p.Gln382=	.
chr4	37922400	chr4:37922400_T_C	RELL1	1.16788e-08	142.779	0.8697	0	rs76932524	T	C	C	T	0	0	9.39578e-09	0.746346	149.276	0.0182754	1	0.867043	TBC1D1	LOWEST	intron_variant	TBC1D1,PTTG2,PGM2,RELL1,C4orf19,NWD2	NM_001253912.2:c.417+19888T>C,NM_015173.4:c.417+19888T>C	.
chr4	74802644	chr4:74802644_A_G	AREG	3.50443e-08	34.2984	0.6411	79.786	rs116814552	A	G	G	A	0	0	4.45053e-08	0.0200147	142.708	8.24	1	0.908735	.	LOWEST	intergenic_variant	BTC,PARM1,LOC100507388,AREG,EREG,EPGN	.	.
chr4	79358157	chr4:79358157_T_T:S	GK2	4.98708e-08	0.0305895	0.6396	79.2544	.	T	N/A	T	!T	100	100	7.28212e-08	0.01844	0.00729986	0.121153	0.997725	0.862461	.	VEP_failed	VEP_failed	NAA11,GK2,LINC01088,LINC00989,PAQR3,BMP2K	.	.
chr5	1285859	chr5:1285859_C_A	TERT	1.7907e-78	1.28287	0.0133	51.7338	rs7705526	C	A	A	C	34.94	32.24	5.05084e-18	1.28517e-62	1.24384	1.2981	0.999071	0.993947	TERT	LOWEST	intron_variant	TERT,MIR4457,CLPTM1L,SLC6A18,SLC6A19,LINC01511	NM_001193376.2:c.1574-3235G>T,NM_198253.3:c.1574-3235G>T	.	6.031e-38
chr5	1287079	chr5:1287079_G_A	TERT	1.67179e-76	1.26617	0.0127	80.586	rs2853677	G	A	G	A	41.8	42.24	1.66557e-14	8.507e-65	1.20732	1.28866	0.999035	0.991498	TERT	LOWEST	intron_variant	TERT,MIR4457,CLPTM1L,SLC6A18,SLC6A19,LINC01511	NM_001193376.2:c.1574-4455C>T,NM_198253.3:c.1574-4455C>T	.	6.483e-36
chr6	28246920	chr6:28246920_C_T	ZKSCAN4	3.18112e-09	0.89101	0.0195	0	rs17720293	C	T	T	C	9.95	13.63	0.00218329	3.87056e-07	0.882144	0.893597	0.999748	0.999208	ZKSCAN4	LOWEST	intron_variant	ZKSCAN4,NKAPL,ZSCAN9,ZSCAN26,TOB2P1,TRS-GCT5-1	NM_001304506.2:c.313+49G>A,NM_019110.5:c.778+49G>A	.
chr6	31254279	chr6:31254279_G_A	HLA-C	5.56758e-09	0.923024	0.0137	0	rs1793890	G	A	A	G	26.33	32.53	0.0096318	1.64457e-07	0.931089	0.920351	0.999308	0.993477	.	LOWEST	intergenic_variant	HLA-C,HCG27,PSORS1C3,POU5F1,TCF19,CCHCR1	.	.
chr6	109502991	chr6:109502991_A_A:S	CD164	1.00178e-11	1.09582	0.0134	47.6898	rs3056655	A	N/A	A	!A	73.96	61.58	0.0362634	3.54166e-11	1.05971	1.10716	0.998779	0.99997	AK9	VEP_failed	VEP_failed	AK9,ZBTB24,MICAL1,SMPD2,PPIL6,CD164	NM_001145128.2:c.4849+3332_4849+3335del,NM_001145128.2:c.4849+3336T>C	.
chr6	135245805	chr6:135245805_G_A	MYB	2.50561e-08	1.07605	0.0132	50.2355	rs4896134	G	A	A	G	35.26	35.8	0.0915503	3.85802e-08	1.04362	1.08839	0.99945	0.999027	.	LOWEST	intergenic_variant	MIR548A2,MYB,AHI1,HBS1L,LINC00271,MIR3662	.	.
chr7	9638379	chr7:9638379_AACTC_A	PER4	2.26171e-08	28.5284	0.5994	50.3468	rs140461955,rs372374195	AACTC	A	A	AACTC	0	0.01	3.15032e-05	6.52154e-05	111.609	16.7852	1	0.868684	LOC105375145,PER4	LOWEST	intergenic_variant	PER4,NXPH1	.	.
chr7	10931944	chr7:10931944_T_C	NDUFA4	8.83802e-09	51.8161	0.6864	41.3124	rs6966270	T	C	C	T	0	0	9.41155e-07	0.00104819	133.393	22.1713	1	0.975981	NDUFA4	LOW	3_prime_UTR_variant	NDUFA4,PHF14,THSD7A	NM_002489.4:c.*1692A>G	.
chr7	118710768	chr7:118710768_C_A	ANKRD7	3.49883e-08	19.6328	0.5399	85.6227	rs189813952	C	A	A	C	0	0.01	7.16144e-08	0.00386965	136.989	6.91436	0.983901	0.959096	.	LOWEST	intergenic_variant	ANKRD7,LSM8,CTTNBP2	.	.
chrX	66292387	chrX:66292387_G_A	VSIG4	7.98872e-12	0.883203	0.0182	0	rs73217448	G	A	A	G	10.18	10.35	0.00149735	1.28019e-09	0.893865	0.879414	0.999622	0.998699	.	LOWEST	intergenic_variant	HEPH,VSIG4,MIR223,EDA2R,MSN,FRMD8P1	.	.
Association testing was done using logistic regression, as described in the Methods.
Loci in black type are the sentinel signals at each locus.
Loci in gold type are secondary signals, revealed by conditional analysis
Conditional P values are given for loci where more than one signal was detected
Loci in purple type are MODERATE or HIGH impact variants in high LD with sentinel or secondary variants.
MODERATE or HIGH impact variants in high LD with sentinel or secondary variants are not shown if they occur in the MHC region
Loci in blue type are MODERATE impact variants detected by scanning at relaxed stringency (P < 5E-7)
Loci in italics are high effect, rare variants that were deemed to require further confirmation. They were not included in subsequent analyses

[truncated: 13 more sheets: S10 Published Hits at Key Loci, S11 CPLDneg GWAS, S12 CPLD-GWAS results, S13 Chemotherapy, S14 ASXL1-CH and Smoking, S15 GWAS Catalog, S16 PhePhe Assoc Blood qt, S17 Multivar Regression on LTL, S18 CH GWASvar vs LTL MPN, S19 LTL variants CH effects, S20 MR all, S21 eQTL_sQTL_PublicDB, S22 OLINK_top]
